# Supplementary material for: Viral Bcl2s’ transmembrane domain interact with host Bcl2 proteins to control cellular apoptosis
Source: Nat Commun. 2020 Nov 27;11:6056. doi: 10.1038/s41467-020-19881-9 (PMC7695858; doi:10.1038/s41467-020-19881-9)
Supplement: Supplementary file 4 — Source Data [file 41467_2020_19881_MOESM4_ESM.xlsx]

## Sheet: Fig 1
	Figure 1b								Figure 1c
	Band quantification
	Lep FL	Single	980205	444134	1426276	1556368
		Double	21287057	19447563	27157229	25662643
		% Double	0.95598	0.977672	0.950101	0.942821
	HHV4	Single	2978246	1093468	2207518	4998137
		Double	15512673	20346957	21728865	19647019
		% Double	0.838935	0.949	0.907776	0.797196
	HHV8	Single	2391933	1581205	2604882	3151924
		Double	21060229	12848442	28255078	24317078
		% Double	0.898008	0.89042	0.91559	0.885255
	BoHV	Single	11579823	7578995	8425510	19349401
		Double	15032108	15241714	18410693	9195158
		% Double	0.564863	0.66789	0.686039	0.322133
	VacV	Single	870083	1103154	2119317	2105945
		Double	21525350	20654472	27360957	26115271
		% Double	0.961149	0.949298	0.928111	0.925377
	MyxV	Single	521941	282648	667376	1614924
		Double	21959279	22831128	28453350	32984383
		% Double	0.976783	0.987771	0.977082	0.953325
	OrfV	Single	601548	840296	760640	1458853
		Double	23606685	18979158	25767593	23124057
		% Double	0.975151	0.957602	0.971327	0.940656
	T20	Single	701841	520640	1780267	2645279
		Double	24022836	20259007	29199200	21524685
		% Double	0.971614	0.974945	0.942534	0.890555
	T22	Single	2875974	800447	3240731	3265874
		Double	22966735	20345321	25716401	22164865
		% Double	0.888712	0.962146	0.888085	0.871578
	Noxa	Single	21862329	11660359	12551915
		Double	456305	278899	632092
		% Double	0.020445	0.0233598	0.0479438
	Lep ∆TM	Single	27022765	20647291	26758451	26368250
		Double	2504518	3692581	5003368	2068125
		% Double	0.0848205	0.151709	0.157528	0.0727282

## Sheet: Fig 2
		Figure 2b														Figure 2d
		BiFC Homo-oligomerization Normalized RLU values														BlaTM Homo-oligomerization Normalized LD50 values
		H2	BCL2	HHV4	HHV8	BoHV	VACV	MYXV	ORFV	T20	T22					GpA	T20	HHV8	BoHV
		34.8774	315.409	325.761	254.467	88.1892	111.102	101.067	191.832	51.6208	41.0109					93.995	17.1523	56.6629	87.9528
		32.585	280.172	226.281	246.569	85.6362	61.0756	100.787	180.856	27.212	13.5871						15.7974	70.2624	72.3362
		30.0209	255.418	170.353	186.114	59.2199	55.4114	64.2495	162.456	42.9252	15.0648						26.5981	44.9258	66.8779
		26.4837	213.448	170.353	111.664	57.8551	111.437		152.519	44.7285
		25.2751	187.559	155.536	103.003	44.2473	58.4589		131.86	10.562
		25.2751	170.8	133.292	101.065	39.3565			130.757	22.4499
		24.4574	162.391	132.469	78.5639	29.2988			91.7521
		24.4556	113.406	119	59.299	27.653			51.155
		22.6545	57.1968	58.8108	49.2658	24.5854			39.2245
		21.8238			48.3232
		21.4411			35.2874
		21.0997			24.075
		20.8668
		20.7983
		18.4492
		18.2735
		17.6913
		15.2532
		14.5186
		14.4833
		13.0503
		12.9248
		12.1597
		11.8895
		11.8373
		11.7956
		11.7434
		11.2719
		11.2719
		9.90175
		8.47668
		8.30337
		7.73637
		7.73637
		6.3875
		4.9619
		8.75254

## Sheet: Fig 3
	Figure 3
	BiFC Hetero-oligomerization Normalized RLU values
HEK29T	Figure 3a
	VN	HHV4	HHV8	BoHV	VacV	MyxV	OrfV	Bcl2	Bcl2	Bcl2	Bcl2	Bcl2	Bcl2
	VC	Bcl2	Bcl2	Bcl2	Bcl2	Bcl2	Bcl2	HHV4	HHV8	BoHV	VacV	MyxV	OrfV
		133.237	620.448	119.694	424.365	126.092	60.3731	215.344	207.086	43.9698	55.5245	87.6332	158.199
		146.114	316.208	117.879	324.872	116.038	119.606	94.1647	148.293	35.2956	69.9224	73.3749	112.299
		126.616	263.987	117.763	222.118	95.7223	145.885	89.212	103.3	21.1556	63.5083	73.1772	86.3192
		119.102	260.199	91.0716	215.263		210.673	19.9238	99.9636	27.4461	31.9294	52.3262	82.3742
			214.494	72.1599			135.888	263.056				95.048	59.2741
			163.558	62.1098				177.879					24.6131
			140.001					88.3399					105.962
			97.8756
	Figure 3b
	VN	HHV4	HHV8	BoHV	VacV	MYXV	OrfV	BclXL	BclXL	BclXL	BclXL	BclXL	BclXL
	VC	BclXL	BclXL	BclXL	BclXL	BclXL	BclXL	HHV4	HHV8	BoHV	VacV	MYXV	OrfV
		63.6478	170.757	44.4333	101.149	35.2907	154.277	211.166	128.141	36.1271	106.25	13.1869	239.671
		40.9929	139.302	26.6208	75.8269	19.1842	102.793	109.758	67.3776	14.013	81.6839	10.1062	193.254
		40.8495	90.2819	25.1151	62.5954	13.6215	95.8205	103.631	63.7254	13.723	64.2409	8.23802	136.298
		37.5333	49.1827	15.7492	55.7528		63.0672	75.3504	59.7594	12.5064	48.4371	3.06269	68.3109
		15.7459	28.3806		98.467		54.0484	70.8215	53.4265	23.832	41.0731	62.4762	28.8534
		19.5989	26.4811				34.4406	76.1837	63.3298	34.1425	59.7993		180.342
			23.84				181.931	70.5397	175.119		96.7269		121.592
			33.0121				101.023		68.8632		7.68828		248.364
			109.581				114.131
			79.2412
	Figure 3c
	VN	Bax	Bax	Bax	Bax	Bax	Bax	HHV4	HHV8	BoHV	VacV	MyxV	OrfV
	VC	HHV4	HHV8	BoHV	VacV	MyxV	OrfV	Bax	Bax	Bax	Bax	Bax	Bax
		14.958	16.6757	16.8126	57.8935	58.7271	75.869	19.8206	22.8551	14.936	69.271	52.3737	128.554
		59.6513	25.7566	17.1217	53.9244	53.7562	54.7993	20.6631	36.9892	31.0942	62.8665	50.8662	122.004
		22.9969	16.8932	21.9538	44.9231	52.1982	48.1785	29.8835	34.1086	22.1132	59.485	21.5203	91.5352
		18.7041		35.5559	21.7698	45.5457	43.3092	30.3458	21.8446	23.6328	40.6047	20.9993	89.4572
				35.5714	17.7611	44.1616	39.2708		41.8294			15.5123	44.0028
				70.1017	40	35.5124	36.5925					11.2168	43.727
						27.8307							112.215
													112.098
	Figure 3d
	VN	Bak	Bak	Bak	Bak	Bak	Bak	HHV4	HHV8	BoHV	VacV	MyxV	OrfV
	VC	HHV4	HHV8	BoHV	VacV	MyxV	OrfV	Bak	Bak	Bak	Bak	Bak	Bak
		39.6858	49.8468	18.6855	31.007	134.49	64.1361	87.6775	33.3781	29.9333	66.6792	45.5791	175.047
		30.6013	38.1773	9.12513	109.209	84.0589	43.8672	40.703	27.606	15.9029	141.882	93.4984	134.374
		40.9286	25.9004	28.2682	79.6066	73.2137	43.7054	29.6693	67.113	59.7192	153.399	91.7569	97.418
		50	25.7856	18.5225	79.9512	54.1142	41.3296	24.1227	23.9285	55.0853	88.0794	93.0847	67.987
			13.3129		42.9386	40.1955		23.8492			53.9244		60.1987
						121.687					101.06		42.7132
						67.9094							168.525
													109.505
	Figure 3e
	VN	HHV4	HHV8	BoHV	VacV	MYXV	OrfV	HHV4	HHV8	BoHV	VacV	MYXV	OrfV
	VC	Bik	Bik	Bik	Bik	Bik	Bik	Bik	Bik	Bik	Bik	Bik	Bik
		145.947	28.9086	38.163	167.744	29.1652	152.687	145.947	28.9086	38.163	167.744	29.1652	152.687
		54.1559	59.829	48.8946	105.107	63.9218	114.714	54.1559	59.829	48.8946	105.107	63.9218	114.714
		44.5456	50.1356	38.9876	224.877	53.0347	82.3114	44.5456	50.1356	38.9876	224.877	53.0347	82.3114
		25.4763	78.3018		228.107		68.8119	25.4763	78.3018		228.107		68.8119
		179.559					51.5987	179.559					51.5987
		173.1						173.1
		187.915						187.915
		114.56						114.56
		147.533						147.533
	Figure 3f
	VN	Bmf	Bmf	Bmf	Bmf	Bmf	Bmf	HHV4	HHV8	BoHV	VacV	MYXV	OrfV
	VC	HHV4	HHV8	BoHV	VacV	MYXV	OrfV	Bmf	Bmf	Bmf	Bmf	Bmf	Bmf
		100.705	124.375	41.5864	19.4599	65.5034	70.3917	24.0914	71.5617	39.0637	19.2345	24.6547	58.9734
		84.4807	99.5062	68.8745	13.104	46.3975	70.0885	39.3327	59.3854	64.869	11.2255	17.8315	31.8743
		68.0581	63.2008	81.9481	28.1108	43.0603	34.4935	35.4546	53.1379	58.8278	91.7443	14.6043	27.7444
		47.4715	46.8401	10.6403	27.7469	37.9161	27.2005	11.1962	18.4185	30.946	32.4793	9.27396	13.7125
		42.9454	40.6799	21.2252		22.9125	17.4084	3.14881	12.9395		43.7513
		32.8918		30.4578		33.5513		9.89265			42.9586
		10.8309
		23.362
HCT116	Figure 3g
	VN	H2	MyxV	HHV4	HHV8	OrfV	VacV	BoHV	Bax	Bax	Bax	Bax	Bax	Bax	Bcl2	Bcl2	HHV8	Bak	Bak	OrfV
	VC	H2	Bax	Bax	Bax	Bax	Bax	Bax	MyxV	HHV4	HHV8	OrfV	VacV	BoHV	Bcl2	BoHV	BclXL	OrfV	MyxV	Bik
		25.0378	38.2005	22.5111	26.0777	44.6163	41.0959	36.4471	38.9036	31.0935	41.6587	42.5672	34.874	38.7618	160.671	50.1938	24.0133	87.1929	58.4871	172.355
		24.3934	48.5863	51.1873	51.0371	59.9722	67.1892	59.5477	69.0628	29.273	39.9886	41.6629	47.9387	52.7422	170.228	36.0442	37.4795	73.5149	83.2408	163.362
		19.4316	44.8923	21.5622	31.0686	41.1766	44.1346	43.6877	72.1864	26.6828	34.724	40.8774	29.7758	32.7454	95.6769	18.4108	13.3147	67.1394	26.34	38.2677
		17.2543	36.2344	39.7578	49.9056	71.1371	60.8177	37.9207	37.8794	23.0647	32.7662	36.0148	21.4885	26.2087	80.5797	17.008	33.7348	37.9803	48.5844	40.7314
		17.0204	51.5748	42.7664	53.5745	72.8959	67.4006	50.8525	56.5773				46.8181	68.6154	81.9594		19.3105		32.1996	88.9352
		15.2718
		19.1587
		21.1371
		20.6946
		29.7815
		24.9087
		10.1421

## Sheet: Fig 4
Figure 4a							Figure 4e
Normalized BIFC RFU values							Normalized BIFC RFU values
Bcl2	DTM	FL	DTM	FL			VN Bcl2	wt	wt	G227L
VN	Bcl2	Bcl2	HHV8	HHV8			VC HHV8	wt	G158L	G158L
VC	Bcl2	Bcl2	HHV8	HHV8				620.448	71.449	37.4735
	280.172	136.625	366.458	145.301				316.208	43.9407	43.3097
	255.418	104.02	314.144	121.943				263.987	73.0581	36.1968
	187.559	91.9007	254.467	91.5699				260.199
	170.8	79.0787	246.569	73.1106				214.494
	113.406	51.9208	186.114	72.2785				163.558
	57.1968	39.3848	111.664	66.052				140.001
			101.065

## Sheet: Fig 5
Figure 5b							Figure 5e
BlaTM Normalized Hetero-oligomerization LD50 values							BlaTM Normalized Hetero-oligomerization LD50 values
BN	GpA	T20	MyxV	MyxV	T20		BN	MyxV	MyxV (G158I)	MyxV	MyxV (G158I)	T20	MyxV (G158I)
BC	GpA	T20	Bax	T20	Bax		BC	Bax	Bax	Bax (G179I, A183I)	Bax (G179I, A183I)	Bax (G179I, A183I)	T20
	102.673	18.7359	66.5907	18.7359	27.5161			42.7412	51.8387	30.245	13.4918	13.2172	34.0127
		17.2559	40.5237	17.2559	12.7087			73.9365	58.1325	43.6954	30.6817	25.8241	46.271
		29.0538	41.8396	29.0538	29.0714			57.4751	56.0746	43.4696	40.7528	28.1163	45.323
			65.456
			55.0572
			47.0805
	Figure 5f
	Survival %
	VN	Bax	Bax	Bax
	VC	H2	Bcl2	MyXV
		70.3356	84.9664	75.7047
		74.3386	86.1111	85.8466
		68.5972	82.7542	81.4672
		60.0775	76.0982	82.2997
		68.643	79.5784	80.3689

## Sheet: Fig 7
Figure 7a													Figure 7b
% Survival (technical and experimental replicates included)													Cell populations %
Bcl2-FL	Bcl2-ΔTM	Bcl2-TM20	MyxV-FL	MyxV-ΔTM	MyxV-T20	Empty	HHV8-FL	HHV8-ΔTM	HHV8-T20					Bcl2-FL	Bcl2-ΔTM	Bcl2-TM20	MyxV-FL	MyxV-ΔTM	MyxV-T20	HHV8-FL	HHV8-ΔTM	HHV8-T20	Empty
43.8095	14.0816	25.034	17.2109	12.517		4.69388	18.7755	17.2109					Q1 (Necrosis)	25.8	23.1	5.8	17.5	8.2	5.2	20.4	20.4	8.6	19.8
46.9388	9.38776	28.1633	12.517	4.69388		7.82313	28.1633	14.0816					Q2 (Late apoptosis)	17.5	34.3	68.2	0	74.2	71.1	27.7	28.5	72.1	31.1
43.8095	46.9388	17.2109	21.9048	6.2585		7.82313	29.7279	39.1156					Q3 (Healthy)	51.1	28.3	13.8	57.1	10	13.5	34	31.7	9.7	25.8
50.068	39.1156	26.5986	17.2109	15.6463		3.12925	26.5986	18.7755					Q4 (Early apoptosis)	5.6	14.4	12.3	25.5	7.6	10.2	17.9	19.5	9.6	23.3
50.068	10.9524	15.6463	14.0816	3.12925		4.69388	37.551	25.034					Q1 (Necrosis)	26.8	16.8	13.6	16.5	20.2	20.1	14.8	17.8	24	22.2
57.8912	10.9524	7.82313	28.1633	35.9864		7.82313	14.0816	10.9524					Q2 (Late apoptosis)	-2.4	8.5	33.3	59	50.1	50.4	10.6	10.6	50.8	1.4
26.5986	20.3401		28.1633	4.69388			23.4694	12.517					Q3 (Healthy)	65.1	43.5	22.1	15.1	16.5	15.9	43.2	46	15.4	46.5
32.8571	15.6463		42.2449	3.12925			18.7755	17.2109					Q4 (Early apoptosis)	10.5	31.2	31	9.3	13.2	13.6	31.4	25.6	9.8	29.9
12.517	20.3401		61.0204	6.2585			20.3401	14.0816					Q1 (Necrosis)	7.4	8.7	14.4165	16	24.3707	28.7185	6.4	10	26.4302	3.7
15.6463	6.2585		20.3401	9.38776									Q2 (Late apoptosis)	41.7	58.9	50.2288	37.5	35.5835	26.3158	62.4	66.3	34.5538	76
39.1156			28.1633	10.9524									Q3 (Healthy)	41.3	20.3	20.8238	23.3	21.8535	31.9222	18.1	11.8	25.9725	10.5
32.8571													Q4 (Early apoptosis)	9.6	12.1	14.5309	23.1	18.1922	13.0435	13.2	11.9	13.0435	9.9
93.8776	23.4694		70.4082	23.4694	31.2925	15.6463	29.7279	23.4694	21.9048				Q1 (Necrosis)	13.4	14.5		24.055	41.5556	34.6667	12.9	17.7		12.2
95.4422	18.7755		64.1497	23.4694	29.7279	17.2109	23.4694	18.7755	15.6463				Q2 (Late apoptosis)	23	33.5		36.8843	20.6667	19.2222	56.6	45.6		61.5
82.9252	17.2109		32.8571	15.6463	17.2109	17.2109	31.2925	17.2109	17.2109				Q3 (Healthy)	48.8	21.8		27.2623	25.5556	33.2222	14	15.5		11.8
98.5714	29.7279		29.7279	25.034	26.5986	18.7755	34.4218	17.2109	10.9524				Q4 (Early apoptosis)	14.8	30.2		11.7984	12.3333	13	16.4	21.2		14.5
50.068	17.2109		39.1156	26.5986	29.7279	15.6463	23.4694	28.1633	10.9524				Q1 (Necrosis)	13.9429	12.1281		25.6667			25.4005	29.2096		31.6934
59.4558	45.3741		54.7619	28.1633	17.2109	17.2109	29.7279	29.7279	18.7755				Q2 (Late apoptosis)	31.2	54.4622		8.33333			35.0114	30.6987		31.5789
84.4898	35.9864	39.1156	40.6803	29.7279	42.2449	43.8095	37.551	34.4218	39.1156				Q3 (Healthy)	37.0286	16.8192		62.6667			27.8032	25.4296		23.7986
79.7959	45.3741	25.034	39.1156	39.1156	43.8095	3.12925	35.9864	35.9864	37.551				Q4 (Early apoptosis)	17.8286	16.5904		3.44444			11.7849	14.6621		12.9291
64.1497	34.4218	32.8571	29.7279	29.7279	18.7755	26.5986	32.8571	40.6803	23.4694				Q1 (Necrosis)	27.6667	32.2222
82.9252	45.3741	45.3741	35.9864	31.2925	23.4694	9.38776	48.5034	35.9864	26.5986				Q2 (Late apoptosis)	15.6667	23.6667
68.8435	40.6803	10.9524	35.9864	26.5986	37.551	9.38776	45.3741	35.9864	34.4218				Q3 (Healthy)	48.8889	26.8889
93.8776	31.2925	29.7279	42.2449	21.9048	25.034	9.38776	51.6327	39.1156	23.4694				Q4 (Early apoptosis)	7.88889	17.3333
1.56463	6.2585	34.4218	15.6463	20.3401	25.034	9.38776	29.7279	34.4218	39.1156
37.551	28.1633	34.4218	32.8571	17.2109	17.2109	9.38776	39.1156	10.9524	25.034
82.9252	29.7279	29.7279	35.9864	17.2109	20.3401	3.12925	48.5034	18.7755	32.8571
75.102	25.034	20.3401	35.9864	15.6463	21.9048	9.38776	26.5986	18.7755	7.82313
45.3741	31.2925	26.5986	29.7279	14.0816	29.7279	9.38776	35.9864	20.3401	15.6463
46.9388	10.9524		15.6463	20.3401	39.1156	10.9524	29.7279	20.3401	6.2585
56.3265	31.2925		20.3401	15.6463		10.9524	45.3741	21.9048	4.69388						Figure 7d
56.3265	10.9524		12.517	4.69388		9.38776	14.0816	10.9524
65.7143	15.6463		67.2789	15.6463	15.6463										% Survival (only experimental replicates are included)
62.585	25.034		68.8435	6.2585	28.1633
70.4082	20.3401		79.7959	14.0816	21.9048											MyxV-FL	MyxV-T20	Bcl2-FL	Bcl2-T20	Empty	Bcl2
71.9728	26.5986		79.7959	14.0816	23.4694										Bax	+	+	+	+	+	-
67.2789	28.1633		86.0544	9.38776	25.034											78.7234	70.3901	78.9007	68.617	54.6099	83.6879
48.5034	45.3741		92.3129	12.517	20.3401											74.6903	65.8407	82.4779	69.7345	67.0796	88.6726
40.6803		28.1633	67.2789		6.2585	15.6463										88.785	59.19	85.9813	59.5016	67.6012	74.4548
50.068		20.3401	64.1497		9.38776	6.2585
43.8095		17.2109	65.7143		28.1633	3.12925
50.068		26.5986	68.8435		10.9524	12.517
40.6803		26.5986	57.8912		18.7755	7.82313
42.2449		25.034	64.1497		9.38776	9.38776
21.9048	4.69388	7.82313	48.5034	6.2585	7.82313	7.82313
20.3401	9.38776	10.9524	57.8912	10.9524	12.517	9.38776
43.8095	17.2109	23.4694	81.3605	28.1633	4.69388	4.69388
32.8571	18.7755	21.9048	81.3605	23.4694	18.7755	3.12925
50.068	10.9524	43.8095	61.0204	1.56463	12.517	3.12925
17.2109	12.517	42.2449	70.4082	9.38776	17.2109	4.69388
26.5986
51.6327	35.9864	34.4218	65.7143	39.1156	10.9524	50.068
29.7279	35.9864	15.6463	57.8912	18.7755	14.0816	14.0816
34.4218	12.517	35.9864	71.9728	6.2585	3.12925	31.2925
48.5034	3.12925	20.3401	57.8912	10.9524	15.6463	9.38776
87.619	10.9524	3.12925	100.136	7.82313	15.6463
39.1156	7.82313	29.7279	106.395	10.9524	14.0816
70.4082		15.6463	51.6327	3.12925	1.56463	7.82313
46.9388	14.0816	14.0816	70.4082	26.5986	6.2585	12.517
25.034	4.69388	4.69388	76.6667	4.69388	10.9524	4.69388
32.8571	42.2449	14.0816	73.5374	25.034	14.0816	14.0816
50.068	3.12925	26.5986	64.1497		6.2585	17.2109
26.5986	12.517	18.7755	51.6327		7.82313	23.4694

## Sheet: Fig 8
Figure 8a									Figure 8c
Caspase 3/7 RLF									Caspase 3/7 RLF
	Bcl2			HHV8		MyxV				Bcl2			HHV8		MyxV		VacV
Empty	FL	DTM	T20	FL	T20	FL	T20		Empty	FL	DTM	T20	FL	T20	FL	T20	FL	T20
10.6628	7.0873	9.81099	9.73986	7.44869	10.0576	6.87291	10.3243		5.77106	3.71269	6.41208	5.44018	2.82759	5.45059	3.89729	6.74709	4.92605	6.23678
7.9496	6.80317	9.7408	10.3129	7.95309	10.0503	6.84261	9.88361		5.91091	3.65514	6.09797	5.45902	3.18937	5.70469	3.95008	5.0331	4.83735	6.44912
9.22591	6.23277	8.15198	10.5589	7.58198	8.24248	6.7311	9.29043		5.51614	4.16012	5.7962	5.63987	3.11589	6.71003	3.37002	5.32565	4.01165	5.20473
9.34817	6.68494	8.66796	8.58438	7.33219	8.24693	6.13498	9.1419		5.62855	3.95078	5.42307	5.15742	3.0303	6.80064	3.4771	6.74691	3.96719	5.18238
Figure 8b									Figure 8d
% dead cells									% dead cells
	Bcl2			HHV8		MyxV				Bcl2			HHV8		MyxV		VacV
Empty	FL	DTM	T20	FL	T20	FL	T20		Empty	FL	DTM	T20	FL	T20	FL	T20	FL	T20
53.5642	30.6122	46.0256	54.3173	33.7838	45.4545	27.3438	52.619		27.2381	14.3979	26.5385	30.4124	14.6087	33.3333	13.2686	29.4498	6.60147	24.7706
53.0612	31.7568	45.7419	53.7688	33.1081	43.578	26	50		28.2727	13.1579	26.7961	28.5279	12.844	32.8244	11.3514	29.5699	6.09756	24.4275
50	29.5588	52.7919	53.75	33.3333	47.1429	26.5649	43.0769		28.6649	15.3738	27.5281	31.8269	18.7858	26.6504	14.1346	24.7706	14.3979	21.7431
50.3448	29.7101	53.0303	54.5455	33.2143	50.3226	26.9231	43.2		28.9474	12.5529	29.3722	32.7273	18.8571	25.0307	15	25.5743	13.1579	23.1818
Figure 8e

## Sheet: Sup Fig 3
Supplementary Figure 3a
Supplementary Figure 3b
Supplementary Figure 3c

## Sheet: Sup Fig 5
	Supplementary Figure 3a
	RFU
	Auto	BC-MyxV	BC-BoHV	BC-T20	BC-Bax	BC-GpA	HHV8
	34299	125436	169101	218939	189707	200118	139758
	29649	188988	151030	187793	195904	199132	148833
	28556	185294	156131	193166	211110	193667	140519
	Auto	BN-MyxV	BN-BoHV	BN-T20	BN-Bax	BN-GpA	HHV8
	34299	124476	158181	131420	158433	131301	110066
	29649	137750	209982	159295	154984	155715	82182
	28556	143521	219978	151384	148100	157282	108712

## Sheet: Sup Fig 7
Supplementary Figure 7
BiFC Hetero-oligomerization Normalized RLU values
Supplementary Figure 7a
VN	BCL2	Bcl XL	Bax	Bak	Bik	BMF	T20	T20	T20	T20	T20	T20
VC	T20	T20	T20	T20	T20	T20	BCL2	Bcl XL	Bax	Bak	Bik	BMF
	22.3531	21.2371	46.8063	87.2882	29.3545	38.0397	66.7171	37.433	38.9819	26.6199	39.5251	21.7243
	20.4664	54.8363	45.1399	43.3897	19.6307	12.7333	63.4214	45.8009	31.0801	27.403	45.1435	15.4728
	17.2523	17.3787	37.6978	20.6925	33.8955	37.1544	61.3533	22.8313	17.2164	24.8958	58.7127	15.4289
	16.6614	3.29573	37.5187	20.2197	19.2801	20.3847	50.7672		31.3219		68.8885	18.693
	23.3751	13.5069	33.8931	17.3241		8.06213	41.8401		12.0909		23.9991
		41.4517	32.1285	13.7044		22.5216	31.9984		34.5396		42.7872
			30.4873
			23.2923
			19.6661
			18.9101
Supplementary Figure 7b
VN
VC	HHV4	HHV8	BoHV	VV	MyxV	ORF	T20	T20	T20	T20	T20	T20
	T20	T20	T20	T20	T20	T20	HHV4	HHV8	BoHV	VV	MyxV	ORF
	25.9298	23.0183	31.7227	28.9244	10.1746	32.8818	85.1627	54.5394	2.93767	6.72201	43.8397	17.6059
	33.21	36.298	26.7931	18.7927	8.01666	34.3525	70.774	50.3724	10.0761	15.8461	34.4734	51.9351
	27.2858	27.2638	19.5719	16.1866	4.94002	26.4366	53.7813	24.5561	42.5302	17.1936	30	54.1227
	17.071			18.5709			49.6397	23.7325	10.7559	18.7418	27.8921	47.0022
							18.2234	18.001			24.3299
							10.4166	34.143			37.8895
Supplementary Figure 7c
VN	T22	T22	T22	T22	T22	T22	HHV4	HHV8	BoHV	VV	MyxV	ORF
VC	HHV4	HHV8	BoHV	VV	MyxV	ORF	T22	T22	T22	T22	T22	T22
	13.4259	10.8946	7.43868	5.36869	7.4252	8.68816	8.21364	11.0574	7.17237	18.8901	3.99696	22.9941
	11.5488	9.57463	7.26963	8.44956	10.6112	12.6952	14.0809	18.2813	11.4718	37.5442	7.47767	15.9271
	17.3483	21.5525	8.94119	10.1691	5.71039	11.7058	4.89695	40.1209	6.33757	11.8014	4.25048	21.3036
Supplementary Figure 7d
VN	HHV4	HHV8	BoHV	VacV	MyxV	OrfV	H2	H2	H2	H2	H2	H2
VC	H2	H2	H2	H2	H2	H2	HHV4	HHV8	BoHV	VacV	MyxV	OrfV
	12.389	94.4005	12.7494	21.07	12.6693	18.143	28.0816	21.1184	11.0615	15.1477	16.1291	17.5214
	11.6344	13.9882	25.1139	16.4654	6.3644	16.4227	20.6737	19.7289	12.3679	16.0597	19.9424	17.3699
	24.315	82.198	26.8049	23.3048	20.5199	18.3039	21.0041	17.2548	13.8235	23.5279	18.7899	26.4513
	17.2395	102.446			23.2999	19.5851	23.2289		20.2642	19.0157	13.6005	21.2256
		16.1609

[truncated: 3 more sheets: Sup Fig 12, Sup Fig 13, Sup Fig 16 ]
